# Supplementary material for: Deep learning in optical metrology: a review
Source: Light Sci Appl. 2022 Feb 23;11:39. doi: 10.1038/s41377-022-00714-x (PMC8866517; doi:10.1038/s41377-022-00714-x)
Supplement: Supplementary file 2 — Supplemental Material File #1 [file 41377_2022_714_MOESM2_ESM.zip]

Archive with 12 entries (11 files):
- Supplementary code/
- __MACOSX/._Supplementary code
- Supplementary code/phase_demodulation_model.h5
- __MACOSX/Supplementary code/._phase_demodulation_model.h5
- Supplementary code/valloss_cnn1.mat
- __MACOSX/Supplementary code/._valloss_cnn1.mat
- Supplementary code/step2_train_phase_demodulation.py
- __MACOSX/Supplementary code/._step2_train_phase_demodulation.py
- Supplementary code/step1_train_phase_demodulation.py
- __MACOSX/Supplementary code/._step1_train_phase_demodulation.py
- Supplementary code/traloss_cnn1.mat
- __MACOSX/Supplementary code/._traloss_cnn1.mat
