# Supplementary material for: Deep learning in optical metrology: a review
Source: Light Sci Appl. 2022 Feb 23;11:39. doi: 10.1038/s41377-022-00714-x (PMC8866517; doi:10.1038/s41377-022-00714-x)
Supplement: Supplementary file 2 — Supplemental Material File #1 [file 41377_2022_714_MOESM2_ESM.zip › Supplementary code/step2_train_phase_demodulation.py]

"""
Created on Sat Sep 25 16:27:30 2021

@author: scilab
"""
from keras import backend as Kend
import tensorflow as tf
import keras.backend.tensorflow_backend as KTF
import time
import numpy as np
import random
import pickle
from PIL import Image
import scipy.io as scio
import h5py
from keras.layers import Lambda
from keras import layers, optimizers, Input
import os, keras
from keras.models import Model
import matplotlib.pyplot as plt
from keras.preprocessing.image import img_to_array, array_to_img
from keras.utils import plot_model
from keras.models import load_model
import math
import binascii
#################################################################################
#
#
#Default initialisation
#
#
#################################################################################
#Destroy the current TF diagram and create a new one to avoid confusion in the old model/network layer
tf.reset_default_graph()
#Control GPU resource usage
config = tf.ConfigProto()
config.gpu_options.allow_growth = True
session = tf.Session(config = config)
KTF.set_session(session)

#################################################################################
#
#
#Data processing
#
#
#################################################################################
num_feature = 2
img_height = 640
img_width = 480
num_test = 180
    
model = load_model('./phase_demodulation_model1209.h5', custom_objects={"tf": tf})


#read testx
dir_base = './Input of CNN1/'
test_x1_dir = dir_base +'LeftImage'

for j in range(0,1000):
    frame = j + 1
    test_x = np.empty((1, img_height ,img_width,1),dtype="float32")
    
    img_add = test_x1_dir + str(frame) +'.mat.mat'    
    mat_train = h5py.File(img_add)  
    img = mat_train['LeftImage']
    test_x[0, :, :, 0] = img[:]/255

  
    #Model predictions
    predictions = model.predict(test_x)
    prediction = predictions[0,:,:,0]
    dis_integer = prediction.reshape((img_height, img_width)) 
    dataNew =  './1016Unet (gai)/UNet/M'+str(frame) + '.mat'
    scio.savemat(dataNew, {'M': dis_integer})
    
    predictions = model.predict(test_x)
    prediction = predictions[0,:,:,1]
    dis_integer = prediction.reshape((img_height, img_width)) 
    dataNew =  './1016Unet (gai)/UNet/D'+str(frame) + '.mat'
    scio.savemat(dataNew, {'D': dis_integer})
    
