# Supplementary material for: Deep learning in optical metrology: a review
Source: Light Sci Appl. 2022 Feb 23;11:39. doi: 10.1038/s41377-022-00714-x (PMC8866517; doi:10.1038/s41377-022-00714-x)
Supplement: Supplementary file 2 — Supplemental Material File #1 [file 41377_2022_714_MOESM2_ESM.zip › Supplementary code/step1_train_phase_demodulation.py]

"""
Created on Tue Oct 12 16:37:55 2021

@author: scilab
"""

#read images
import os, keras
import random
from PIL import Image
from keras.preprocessing.image import img_to_array, array_to_img
from keras.preprocessing import image
import numpy as np
import scipy.io as scio  
import h5py
import matplotlib.pyplot as plt
from keras.applications import VGG16
from keras import layers, optimizers, Input
from keras import models
import tensorflow as tf
from keras.layers import Lambda
from keras.models import Model
from keras.utils import plot_model
from keras import backend as Kend
import tensorflow as tf
import keras.backend.tensorflow_backend as KTF
import keras.callbacks as keras_callbacks
import time
import pickle
import math
from keras.regularizers import l2

#################################################################################
#
#
#Default initialisation
#
#
#################################################################################
#Destroy the current TF diagram and create a new one to avoid confusion in the old model/network layer
Kend.clear_session()
tf.reset_default_graph()
#Control GPU resource usage
config = tf.ConfigProto()
config.gpu_options.allow_growth = True
session = tf.Session(config = config)
KTF.set_session(session)

#################################################################################
#
#
#Data processing
#
#
#################################################################################
start = time.clock()

total_images = 600
num_feature = 2
img_height = 640
img_width = 480
num_validation = 150
num_train = total_images - num_validation

#read train_x & train_y
dir_base = './Input of CNN1/'
dir_valid = './Output of CNN1/'


# two inputs and two outputs
train_x = np.empty((num_train, img_height, img_width, 1),dtype="float32")
train_y = np.empty((num_train, img_height, img_width, 2),dtype="float32")
validation_x = np.empty((num_validation, img_height, img_width, 1),dtype="float32")
validation_y = np.empty((num_validation, img_height, img_width, 2),dtype="float32")

"""
step1: Disrupting the order of data
"""
ind_list = [i+1 for i in range(num_train)]
random.shuffle(ind_list)
index_train = ind_list[0: num_train]
ind_list = [i+1 for i in range(num_validation)]
random.shuffle(ind_list)
index_validation = ind_list[0: num_validation]

#read train_x & train_y
train_x1_dir = dir_base 
train_y1_dir = dir_valid
train_y2_dir = dir_valid

cnt = 0
for i in range(num_train):    
    
    img_add = train_x1_dir + 'LeftImage'+str(index_train[i]) + '.mat.mat'   
    mat_train = h5py.File(img_add)  
    img = mat_train['LeftImage']
    train_x[cnt, :, :, 0] = img[:]/255
    
    data_add = train_y1_dir + 'M'+ str(index_train[i]) + '.mat.mat'   
    mat_train = h5py.File(data_add)  
    parallax = mat_train['M']
    train_y[cnt, :, :, 0] = parallax[:]
    
    data_add = train_y2_dir + 'D'+str(index_train[i]) + '.mat.mat'   
    mat_train = h5py.File(data_add)  
    parallax = mat_train['D']
    train_y[cnt, :, :, 1] = parallax[:]
    
    cnt = cnt + 1

print('training data has been loaded')    
elapsed = (time.clock() - start)
print("Time used:",elapsed)

#read validation_x
valid_x1_dir = dir_base
valid_y1_dir = dir_valid 
valid_y2_dir = dir_valid

cnt = 0
for i in range(num_validation):   

    img_add = valid_x1_dir + 'LeftImage'+str(index_validation[i])  + '.mat.mat'    
    mat_train = h5py.File(img_add)  
    img = mat_train['LeftImage']
    validation_x[cnt, :, :, 0] = img[:]/255
    
    data_add = valid_y1_dir +'M'+ str(index_validation[i]) + '.mat.mat'   
    mat_train = h5py.File(data_add)  
    parallax = mat_train['M']
    validation_y[cnt, :, :, 0] = parallax[:]
    
    data_add = valid_y2_dir +'D'+ str(index_validation[i]) + '.mat.mat'   
    mat_train = h5py.File(data_add)  
    parallax = mat_train['D']
    validation_y[cnt, :, :, 1] = parallax[:]
 
    cnt = cnt + 1

print('validation data has been loaded')   
elapsed = (time.clock() - start)
print("Time used for loading data:",elapsed)

#################################################################################
#
#
#Model building
#
#
#################################################################################
"""
Define a function for unsampling
"""
def SubpixelConv2D(input_shape, scale=1):
    """
    Keras layer to do subpixel convolution.
    NOTE: Tensorflow backend only. Uses tf.depth_to_space
    Ref:
        [1] Real-Time Single Image and Video Super-Resolution Using an Efficient Sub-Pixel Convolutional Neural Network
            Shi et Al.
            https://arxiv.org/abs/1609.05158
    :param input_shape: tensor shape, (batch, height, width, channel)
    :param scale: upsampling scale. Default=4
    :return:
    """
    # upsample using depth_to_space
    def subpixel_shape(input_shape):
        dims = [input_shape[0],
                input_shape[1] * scale,
                input_shape[2] * scale,
                int(input_shape[3] / (scale ** 2))]
        output_shape = tuple(dims)
        return output_shape

    def subpixel(x):
        return tf.depth_to_space(x, scale)

    return (Lambda(subpixel, output_shape=subpixel_shape))

input_tensor = Input(shape = (img_height,img_width,1))#input lPleaseayer

"""
step2: build my model
""" 

num_filter_conv = 64
num_conv = 3

#Block1
conv1 = layers.Conv2D(num_filter_conv, num_conv, activation = 'relu', padding = 'same', kernel_initializer = 'he_normal')(input_tensor)
conv1 = layers.Conv2D(num_filter_conv, num_conv, activation = 'relu', padding = 'same', kernel_initializer = 'he_normal')(conv1)
pool1 = layers.MaxPooling2D(pool_size=(2, 2))(conv1)
#Block2
conv2 = layers.Conv2D(num_filter_conv*2, num_conv, activation = 'relu', padding = 'same', kernel_initializer = 'he_normal')(pool1)
conv2 = layers.Conv2D(num_filter_conv*2, num_conv, activation = 'relu', padding = 'same', kernel_initializer = 'he_normal')(conv2)
pool2 = layers.MaxPooling2D(pool_size=(2, 2))(conv2)
#Block3
conv3 = layers.Conv2D(num_filter_conv*4, num_conv, activation = 'relu', padding = 'same', kernel_initializer = 'he_normal')(pool2)
conv3 = layers.Conv2D(num_filter_conv*4, num_conv, activation = 'relu', padding = 'same', kernel_initializer = 'he_normal')(conv3)
pool3 = layers.MaxPooling2D(pool_size=(2, 2))(conv3)
#Block4
conv4 = layers.Conv2D(num_filter_conv*8, num_conv, activation = 'relu', padding = 'same', kernel_initializer = 'he_normal')(pool3)
conv4 = layers.Conv2D(num_filter_conv*8, num_conv, activation = 'relu', padding = 'same', kernel_initializer = 'he_normal')(conv4)
drop4 = layers.Dropout(0.5)(conv4)
pool4 = layers.MaxPooling2D(pool_size=(2, 2))(drop4)
#Block5
conv5 = layers.Conv2D(num_filter_conv*16, num_conv, activation = 'relu', padding = 'same', kernel_initializer = 'he_normal')(pool4)
conv5 = layers.Conv2D(num_filter_conv*16, num_conv, activation = 'relu', padding = 'same', kernel_initializer = 'he_normal')(conv5)
drop5 = layers.Dropout(0.5)(conv5)
#Block6
up6 = layers.Conv2D(num_filter_conv*8, 2, activation = 'relu', padding = 'same', kernel_initializer = 'he_normal')(layers.UpSampling2D(size = (2,2))(drop5))
merge6 = layers.concatenate([drop4,up6], axis = 3)
conv6 = layers.Conv2D(num_filter_conv*8, num_conv, activation = 'relu', padding = 'same', kernel_initializer = 'he_normal')(merge6)
conv6 = layers.Conv2D(num_filter_conv*8, num_conv, activation = 'relu', padding = 'same', kernel_initializer = 'he_normal')(conv6)
#Block7
up7 = layers.Conv2D(num_filter_conv*4, 2, activation = 'relu', padding = 'same', kernel_initializer = 'he_normal')(layers.UpSampling2D(size = (2,2))(conv6))
merge7 = layers.concatenate([conv3,up7], axis = 3)
conv7 = layers.Conv2D(num_filter_conv*4, num_conv, activation = 'relu', padding = 'same', kernel_initializer = 'he_normal')(merge7)
conv7 = layers.Conv2D(num_filter_conv*4, num_conv, activation = 'relu', padding = 'same', kernel_initializer = 'he_normal')(conv7)
#Block8
up8 = layers.Conv2D(num_filter_conv*2, 2, activation = 'relu', padding = 'same', kernel_initializer = 'he_normal')(layers.UpSampling2D(size = (2,2))(conv7))
merge8 = layers.concatenate([conv2,up8], axis = 3)
conv8 = layers.Conv2D(num_filter_conv*2, num_conv, activation = 'relu', padding = 'same', kernel_initializer = 'he_normal')(merge8)
conv8 = layers.Conv2D(num_filter_conv*2, num_conv, activation = 'relu', padding = 'same', kernel_initializer = 'he_normal')(conv8)
#Block9
up9 = layers.Conv2D(num_filter_conv, 2, activation = 'relu', padding = 'same', kernel_initializer = 'he_normal')(layers.UpSampling2D(size = (2,2))(conv8))
merge9 = layers.concatenate([conv1,up9], axis = 3)
conv9 = layers.Conv2D(num_filter_conv, num_conv, activation = 'relu', padding = 'same', kernel_initializer = 'he_normal')(merge9)
conv9 = layers.Conv2D(num_filter_conv, num_conv, activation = 'relu', padding = 'same', kernel_initializer = 'he_normal')(conv9)

final_result = layers.Conv2D(2, 3,  padding = 'same', kernel_initializer = 'he_normal')(conv9)
model = Model(input = input_tensor, output = final_result)


"""
step3: training my model
"""
epochs_num = 300
mini_batch = 2

#optimizer = optimizers.Adam(lr=0.0001)  
model.summary()
model.compile(optimizer = 'Adam', loss = 'mse', metrics = ['mae'] )#rmsprop


callbacks = [keras.callbacks.ModelCheckpoint(
            filepath='./model.h5', # Path to the destination model file
	        # The two arguments below mean that we will not overwrite the
	        # model file unless `val_loss` has improved, which
	        # allows us to keep the best model every seen during training.
            monitor='val_loss',
            save_best_only=True),
            
            keras.callbacks.ReduceLROnPlateau(
            monitor='val_loss',
            factor = 0.5,
            patience=10),
                    
            keras.callbacks.TensorBoard(
            # Log files will be written at this location
            log_dir='log_integer/speckle6_integer+20')
            ]

history = model.fit(train_x, train_y, validation_data = (validation_x, validation_y),
          epochs = epochs_num, batch_size = mini_batch, verbose=1, callbacks=callbacks)

val_mae_history = history.history['val_mean_absolute_error']
mae_history = history.history['mean_absolute_error']


#plot the validation error
def smooth_curve(points, factor=0.5):
    smoothed_points = []
    for point in points:
        if smoothed_points:
            previous = smoothed_points[-1]
            smoothed_points.append(previous * factor + point * (1 - factor))
        else:
            smoothed_points.append(point)
    return smoothed_points

smooth_val_mae_history = smooth_curve(val_mae_history[1:])
smooth_mae_history = smooth_curve(mae_history[1:])

figsize = 8,6
figure, ax = plt.subplots(figsize=figsize)
A,=plt.plot(range(1, len(smooth_val_mae_history) + 1), smooth_val_mae_history, 'b', label = 'Validation',linewidth=5.0)
B,=plt.plot(range(1, len(smooth_mae_history) + 1), smooth_mae_history, 'r', label = 'Training',linewidth=5.0)
font1 = {'family' : 'Arial',
'weight' : 'normal',
'size' : 25,
}
legend = plt.legend(handles=[A,B],prop=font1)
plt.tick_params(labelsize=30)
labels = ax.get_xticklabels() + ax.get_yticklabels()
[label.set_fontname('Arial') for label in labels]
font={'family' : 'Arial',
      'weight':'normal',
      'size':30,
      }
plt.xlabel('Epochs',font)
plt.ylabel('Loss',font)
plt.savefig('./cnn1.jpg')
plt.show()


figsize = 8,6
figure, ax = plt.subplots(figsize=figsize)
A,=plt.plot(range(1, len(smooth_val_mae_history) + 1), smooth_val_mae_history, 'b', label = 'Validation',linewidth=5.0)
B,=plt.plot(range(1, len(smooth_mae_history) + 1), smooth_mae_history, 'r', label = 'Training',linewidth=5.0)
plt.xlim([0,300])
plt.ylim([0,4])
font1 = {'family' : 'Arial',
'weight' : 'normal',
'size' : 25,
}
legend = plt.legend(handles=[A,B],prop=font1)
plt.tick_params(labelsize=30)
labels = ax.get_xticklabels() + ax.get_yticklabels()
[label.set_fontname('Arial') for label in labels]
font={'family' : 'Arial',
      'weight':'normal',
      'size':30,
      }
plt.xlabel('Epochs')
plt.ylabel('Training and validation MAE')
plt.savefig('./cnn2.jpg')
plt.show()


scio.savemat('./valloss_cnn1.mat', {'val': smooth_val_mae_history})
scio.savemat('./traloss_cnn1.mat', {'val': smooth_mae_history})


model.save('./phase_demodulation_model1012.h5')
